# Supplementary material for: Psychometric Validation of the Indonesian Version of Children’s Revised Impact of Event Scale 13
Source: Int J Environ Res Public Health. 2022 Dec 19;19(24):17069. doi: 10.3390/ijerph192417069 (PMC9778705; doi:10.3390/ijerph192417069)
Supplement: Supplementary file 1 [file ijerph-19-17069-s001.zip]

Archive with 1 entries (1 files):
- ijerph-2063237-supplementary.pdf
